# Supplementary material for: Ashkenazi Jewish and Other White APC I1307K Carriers Are at Higher Risk for Multiple Cancers
Source: Cancers (Basel). 2022 Nov 29;14(23):5875. doi: 10.3390/cancers14235875 (PMC9740723; doi:10.3390/cancers14235875)
Supplement: Supplementary file 1 [file cancers-14-05875-s001.zip]

Archive with 1 entries (1 files):
- cancers-1969575-supplementary.pdf
